# Supplementary material for: Multi-country assessment of residual bio-efficacy of insecticides used for indoor residual spraying in malaria control on different surface types: results from program monitoring in 17 PMI/USAID-supported IRS countries
Source: Parasit Vectors. 2018 Jan 30;11:71. doi: 10.1186/s13071-017-2608-4 (PMC5791726; doi:10.1186/s13071-017-2608-4)
Supplement: Supplementary file 1 — Summary of insecticide residual bio-efficacy monitoring sites by year, insecticide, and surface type 2008–2015. (XLSX 13 kb) [file 13071_2017_2608_MOESM1_ESM.xlsx]

## Sheet: study sites
Additional file 1: Table S1.Summary of insecticide residual bio-efficacy monitoring sites by year, insecticide, and surface type, 2008-2015
Country	Test year	Insecticide Sprayed	No of study districts	No of study sites	Surface type
Benin	2008-2013	Bendiocarb WP	1	2	Cement, Mud
	2013-2014	Pirimiphos-methyl EC	1	2	Cement, Mud
	2014	Pirimiphos-methyl CS	1	2	Cement, Mud
	2015	Pirimiphos-methyl CS	1	2	Cement, Mud
Burkina Faso	2012	Bendiocarb WP	4	4	Cement ,Mud
Ethiopia	2011	Deltamethrin WG	1	1	Mud
	2012	Deltamethrin WG	1	1	Mud
	2011	Bendiocarb WP	1	1	Mud
	2013	Bendiocarb WP	2	2	Mud
	2014	Bendiocarb WP	4	4	Mud, Painted, Paper, Dung
	2015	Bendiocarb WP	1	1	Mud, Painted, Dung
	2015	Pirimiphos-methyl CS	2	2	Mud, Painted, Dung
Ghana	2008	Alpha-cypermethrin WP	2	2	Cement, Mud, Wood
	2009	Alpha-cypermethrin WP	2	4	Cement, Mud, Wood
	2010	Deltamethrin WG	2	4	Cement, Mud, Wood
	2011	Alpha-cypermethrin WP	3	4	Cement, Mud, Wood
	2012	Alpha-cypermethrin WP	2	3	Cement, Mud, Wood
	2012	Pirimiphos-methyl CS	1	1	Cement, Mud, Wood
	2013	Pirimiphos-methyl CS	3	6	Cement, Mud, Wood
	2014	Pirimiphos-methyl CS	2	4	Cement, Mud, Wood
	2015	Pirimiphos-methyl CS	4	8	Cement, Mud Wood
Kenya	2009	Alpha-cypermethrin WP	1	1	Mud
	2010	Deltamethrin WG	1	1	Mud
	2012	Deltamethrin WG	1	1	Mud
Liberia	2012	Bendiocarb WP	1	1	Cement, Mud, Wood
	2013	Pirimiphos-methyl CS	2	2	Cement, Wood
Madagascar	2012	Deltamethrin WG	1	1	Mud, Wood
	2012	Bendiocarb WP	2	2	Mud, Wood
	2013	Deltamethrin WG	1	1	Mud, Wood
	2013	Bendiocarb WP	2	2	Mud, Wood
	2014	Pirimiphos-methyl CS	5	5	Mud, Wood
	2015	Pirimiphos-methyl CS	4	4	Bamboo, Thatch, Wood
Malawi	2010	Pirimiphos-methyl EC	1	1	Cement, Mud/brick
Mali	2012	Bendiocarb WP	3	4	Mud w/ cement
	2013	Bendiocarb WP	3	4	Mud w/ cement
	2014	Bendiocarb WP	1	2	Cement, Mud w/ cement, Mud
	2014	Pirimiphos-methyl CS	2	4	Mud, Mud w/ Kaolin
	2015	Pirimiphos-methyl CS	2	4	Cement, Mud, Mud w/ kaolin
Mozambique	2012	Alpha-cypermethrin WP	1	1	Mud
	2012	Deltamethrin WG	2	2	Mud
	2013	Deltamethrin WG	3	3	Mud
	2015	Deltamethrin WG	1	1	Cement, Mud
Nigeria	2013	Deltamethrin WG	2	7	Cement
Rwanda	2012	Deltamethrin WG	3	6	Cement, Mud
	2013	Deltamethrin WG	3	8	Cement, Mud
	2013	Bendiocarb WP	1	2	Cement, Mud
	2014	Deltamethrin WG	3	8	Cement, Mud
	2014	Bendiocarb WP	3	6	Cement, Mud
	2015	Bendiocarb WP	3	6	Cement, Mud
Senegal	2014	Pirimiphos-methyl CS	1	1	Cement, Mud
	2015	Pirimiphos-methyl CS	4	4	Cement, Mud
Tanzania	2012	Bendiocarb WP	2	2	Cement, Mud, Wood, Painted
Uganda	2010	Bendiocarb WP	3	3	Mud, Painted, Brick
	2012	Bendiocarb WP	3	3	Mud
Zambia	2015	Pirimiphos-methyl CS	5	7	Cement, Mud
Zimbabwe	2015	Pirimiphos-methyl CS	2	2	Cement, Mud, Painted, Brick painted, Brick unpainted
