# Supplementary material for: Multi-country assessment of residual bio-efficacy of insecticides used for indoor residual spraying in malaria control on different surface types: results from program monitoring in 17 PMI/USAID-supported IRS countries
Source: Parasit Vectors. 2018 Jan 30;11:71. doi: 10.1186/s13071-017-2608-4 (PMC5791726; doi:10.1186/s13071-017-2608-4)
Supplement: Supplementary file 2 — Summary of monthly number exposed and percent mortality of insectary reared susceptible colony of Anopheles gambiae and Anopheles arabiensis after WHO standard cone bioassay tests on alpha-cypermethrin sprayed surfaces by country and surface type, 2008–2012. (XLSX 48 kb) [file 13071_2017_2608_MOESM2_ESM.xlsx]

## Sheet:  Alpha-cypermethrin data set
Additional file 2: Table S2. Summary of monthly number exposed and percent mortality of insectary reared susceptible colony of Anopheles gambiae and Anopheles arabeinsis after WHO standard cone bioassay tests on alpha-cypermethrin sprayed surfaces by country and surface type, 2008-2012
Country	Spray and data collection start year	Mosquito Origin	Surface type	T0			T1			T2			T3			T4			T5			T6
				# mosq tested	# dead	% dead	# mosq tested	# dead	% dead	# mosq tested	# dead	% dead	# mosq tested	# dead	% dead	# mosq tested	# dead	% dead	# mosq tested	# dead	% dead	# mosq tested	# dead	% dead
Ghana	2012	susceptible colony	cement	360	360	1	*	*	*	360	357	0.991667	*	*	*	360	353	0.980556	*	*	*	240	230	0.958333
		susceptible colony	mud	350	350	1	*	*	*	360	349	0.969444	*	*	*	360	348	0.966667	*	*	*	240	213	0.8875
		susceptible colony	wood	240	239	0.995833	*	*	*	240	236	0.983333	*	*	*	240	236	0.983333	*	*	*	160	147	0.91875
Mozambique	2012	susceptible colony	mud	120	120	1	120	120	1	120	120	1	120	114	0.95	90	80	0.888889	120	83	0.691667
Ghana	2008	susceptible colony	mud	*	*	*	*	*	*	*	*	*	570	471	0.826316	630	524	0.831746	630	473	0.750794	600	530	0.883333
		susceptible colony	cement	*	*	*	*	*	*	*	*	*	300	262	0.873333	420	359	0.854762	450	393	0.873333	450	422	0.937778
		susceptible colony	wood	*	*	*	*	*	*	*	*	*	300	242	0.806667	360	302	0.838889	450	422	0.937778	450	442	0.982222
Ghana	2009			Data extracted from entomology report and cone bioassy test mortallity was consistently above 80% from T1 to T8.
Ghana	2011	2011 alpha residual life data extracted from 2011 Ghana entomology report
		District	spray date/ period	surface type	Mean mortality rates of Kisumu Strain's
					Aug-2011 (T2)	Sep-2011 (T3)	Oct-2011 (T4)
		Bunkpurugu/Yunyoo	June 3-14, 2011	cement	0.988	0.988	0.934
				Mud	0.942	0.925	0.9
				wood	0.944	0.942	0.925
		Tolon/Kumbungu	June 28-29, 2011	cement	0.95	*	0.933
				Mud	0.942	*	0.908
				wood	0.925	*	0.913
		Savelugu/ Nanton	May 9-10, 2011		T3	T4	T5
				cement	0.967	*	0.921
				Mud	0.933	*	0.863
				wood	0.938	*	0.9
Kenya	2009	2009 Kenya alpha-residual life data extracted from chart included to 2009 entomological monitoring report
		surfcace type	T0	T1	T2	T3	T4	T5	T6	T7	T8	T9	T10
			mortality	mortality	mortality	mortality	mortality	mortality	mortality	mortality	mortality	mortality	mortality
		mud	*	1	0.965	0.9189	0.9925	1	0.986	0.9733	0.9866	1	0.9226
Key
	indicate mortality >80% threshold
*	indicate test not done
	indicate test mortality < 80%
T0,T1,T2, T3, T4,….. T9 and T10 are time in moths when the test was done after spraying
