# Supplementary material for: Multi-country assessment of residual bio-efficacy of insecticides used for indoor residual spraying in malaria control on different surface types: results from program monitoring in 17 PMI/USAID-supported IRS countries
Source: Parasit Vectors. 2018 Jan 30;11:71. doi: 10.1186/s13071-017-2608-4 (PMC5791726; doi:10.1186/s13071-017-2608-4)
Supplement: Supplementary file 3 — Summary of monthly number exposed and percent mortality of insectary reared susceptible colony of Anopheles gambiae and Anopheles arabiensis and wild Anopheles gambiae (s.l.) after WHO standard cone bioassay tests on deltamethrin sprayed surfaces by country, mosquito source and surface type, 2010–2015. (XLSX 23 kb) [file 13071_2017_2608_MOESM3_ESM.xlsx]

## Sheet: Deltamethrin data set
Additional file 3: Table S3. Summary of monthly number exposed and percent mortality of insectary reared susceptible colony of Anopheles gambiae and Anopheles arabeinsis and wild Anopheles gambiae s.l. after WHO standard cone bioassay tests on deltamethrin sprayed surfaces by country , mosquito source and surface type , 2010-2015
Country	Spray and data collection start year	Mosquito Origin	Surface type	T0			T1			T2			T3			T4			T5			T6			T7			T8			T9
				# mosq tested	# dead	% dead	# mosq tested	# dead	% dead	# mosq tested	# dead	% dead	# mosq tested	# dead	% dead	# mosq tested	# dead	% dead	# mosq tested	# dead	% dead	# mosq tested	# dead	% dead	# mosq tested	# dead	% dead	# mosq tested	# dead	% dead	# mosq tested	# dead	% dead
Ethiopia	2011	Susceptible colony	mud	90	88	0.9777	*	*	*	90	87	0.966667	90	78	0.866667	90	77	0.855556
	2013	Susceptible colony	mud	450	449	0.997778	450	447	0.993333	450	447	0.993333	450	426	0.946667	*	*	*	*	*	*	450	442	0.982222	390	354	0.907692	450	333	0.74	450	298	0.662222
	2014	Susceptible colony	mud	900	891	0.99	840	840	1	720	720	1	570	555	0.973684	877	774	0.882554	810	705	0.87037	540	451	0.835185	570	420	0.736842	450	274	0.608889
			cement	60	60	1	60	60	1	*	*	*	30	30	1	30	30	1	30	20	0.666667
	2015	Susceptible colony	mud	570	563	0.987719	300	296	0.986667	570	499	0.875439	300	262	0.873333	120	106	0.883333	360	317	0.880556	240	176	0.733333	150	122	0.813333	150	104	0.693333
Madagascar	2012	wild	mud	120	120	1	*	*	*	120	120	1	*	*	*	*	*	*	120	120	1
		wild	wood	120	120	1	*	*	*	120	120	1	*	*	*	*	*	*	120	120	1
	2013	wild	mud	120	120	1	120	108	0.9	120	107	0.891667	*	*	*	120	104	0.866667	120	101	0.841667
		wild	wood	120	120	1	120	117	0.975	120	115	0.958333	60	55	0.916667	90	85	0.944444	120	109	0.908333
Mozambique	2012	Susceptible colony	mud	240	240	1	240	240	1	240	240	1	240	221	0.9208	240	179	0.7458	240	103	0.5722
	2013	Susceptible colony	mud	450	449	0.997778	450	447	0.993333	450	447	0.993333	450	426	0.946667	*	*	*	*	*	*	450	442	0.982222	390	354	0.907692	450	333	0.74	450	298	0.662222
	2014	Susceptible colony	mud	900	891	0.99	840	840	1	720	720	1	570	555	0.973684	877	774	0.882554	810	705	0.87037	540	451	0.835185	570	420	0.736842	450	274	0.608889
			cement	60	60	0.987719	60	60	1	*	*	*	30	30	1	30	30	1	30	20	0.666667
	2015	Susceptible colony	mud	570	563	0.987719	300	296	0.986667	570	499	0.875439	300	262	0.873333	120	106	0.883333	360	317	0.880556	240	176	0.733333	150	122	0.813333	150	104	0.693333
Nigeria	2013	Susceptible colony	cement	300	300	1	390	390	1	270	266	0.985185	420	402	0.957143	420	411	0.978571	420	381	0.907143
		wild	cement	420	419	0.997619	690	688	0.997101	390	331	0.848718	330	275	0.833333	720	485	0.673611	600	381	0.635
Rwanda	2012	Susceptible colony	mud	360	342	0.95	360	344	0.955556	360	329	0.913889	360	325	0.902778	360	299	0.830556
			cement	720	674	0.936111	720	671	0.931944	720	648	0.9	720	650	0.902778	720	598	0.830556
	2013	Susceptible colony	mud	480	471	0.98125	360	331	0.919444	360	318	0.883333	360	313	0.869444	390	328	0.841026	330	266	0.806061	360	262	0.727778
			cement	990	959	0.968687	720	663	0.920833	720	631	0.876389	750	634	0.845333	720	594	0.825	720	578	0.802778	690	498	0.721739
	2014	Susceptible colony	mud	240	236	0.983333	240	228	0.95	240	149	0.620833	240	144	0.6	240	92	0.383333
			cement	480	465	0.96875	480	451	0.939583	480	281	0.585417	480	369	0.76875	480	276	0.575
Ethiopia	Spray and data collection start year	Mosquito Origin	Surface type
				T0			T2.5			T3.5			T4.5			T6
				# mosq tested	# dead	% dead	# mosq tested	# dead	% dead	# mosq tested	# dead	% dead	# mosq tested	# dead	% dead	# mosq tested	# dead	% dead
	2012	susceptible colony	mud	450	450	1	225	222	0.986667	225	177	0.786667	225	172	0.764444	150	145	0.966667
Kenya (data was obtained from entmology report and only % mortality data was included into the report)	year data collected	suceptible colony	mud	T0	T1	T2	T3	T4	T5	T6	T7	T8	T9	T10
				% mortality	% mortality	% mortality	% mortality	% mortality	% mortality	% mortality	% mortality	% mortality	% mortality	% mortality
	2010			*	*	*	1	*	0.9499	*	0.8481	0.9447	0.7337	0.8929
	2012			0.8595	0.7652	0.688	0.7488	0.8409	0.9669	0.793	0.8477	0.8601	0.66	0.73
		2010 Deltamethrin residual life data extracted from 2010 Ghana entomology report
Ghana	2010	District	spray date/ period	surface type	Mean % mortality rates of Kisumu Strain's
					Sept-2010 (T3)	Oct-2010 (T4)	Nov-2010 (T5)
		Nyankpala		mud	76.7	88.3	83.3
				cement	90	98.3	85
				wood	78	85	77.5
		Diare		mud	93.3	93.3	88.3
				cement	98.3	96.7	95
				wood	95	95	97.5
		Tarikpaa		mud	83.3	88.3	83.3
				cement	98.3	95	86.7
				wood	100	100	93.3
		Nanton		mud	95	88.3	86.7
				cement	96.7	96.5	96.7
				wood	93.3	90	86.7
		Grand mean		mud	87	89.55	85.4
				cement	95.8	96.6	90.85
				wood	91.57	92.5	88.75
Key
	indicate mortality >80% threshold
*	indicate test not done
	indicate test mortality < 80%
T0,T1,T2, T3, T4,….. T8 and T9 are time in moths when the test was done after spraying
