# Supplementary material for: Multi-country assessment of residual bio-efficacy of insecticides used for indoor residual spraying in malaria control on different surface types: results from program monitoring in 17 PMI/USAID-supported IRS countries
Source: Parasit Vectors. 2018 Jan 30;11:71. doi: 10.1186/s13071-017-2608-4 (PMC5791726; doi:10.1186/s13071-017-2608-4)
Supplement: Supplementary file 4 — Summary of monthly number exposed and percent mortality of insectary reared susceptible colony of Anopheles gambiae and Anopheles arabiensis and wild Anopheles gambiae (s.l.) after WHO standard cone bioassay tests on bendiocarb sprayed surfaces by country, mosquito source and surface type, 2010–2015. (XLSX 71 kb) [file 13071_2017_2608_MOESM4_ESM.xlsx]

## Sheet: Bendiocarb data set
Additional file 4: Table S4. Summary of monthly number exposed and percent mortality of insectary reared susceptible colony of Anopheles gambiae and Anopheles arabeinsis and wild Anopheles gambiae s.l. after WHO standard cone bioassay tests on bendiocarb sprayed surfaces by country , mosquito source and surface type , 2010-2015
Country	Spray and data collection start year	Mosquito origin	Surface type	T0			T1			T2			T3			T4			T5
				# mosq tested	# dead	% dead	# mosq tested	# dead	% dead	# mosq tested	# dead	% dead	# mosq tested	# dead	% dead	# mosq tested	# dead	% dead	# mosq tested	# dead	% dead
Ethiopia	2011	Susceptible colony	mud	120	120	1	120	117	0.975	120	24	0.2
	2013	Susceptible colony	mud	300	300	1	300	300	1	300	292	0.973333	300	174	0.58	300	184	0.613333
	2015	Susceptible colony	mud	241	222	0.921162	241	163	0.676349	252	77	0.305556
			painted	180	180	1	180	180	1	186	185	0.994624	181	160	0.883978	176	141	0.801136
			dung	120	120	1	120	118	0.983333	120	80	0.666667	110	88	0.8	115	53	0.46087
	2015	wild	mud	120	115	0.958333	120	74	0.616667	128	97	0.757812	125	21	0.168
			painted	60	60	1	60	50	0.833333	62	61	0.983871	64	35	0.546875	64	36	0.5625
Madagascar	2012	wild	mud	360	360	1	*	*	*	240	213	0.8875	*	*	*	*	*	*	360	209	0.580556
			wood	360	360	1	*	*	*	360	326	0.905556	*	*	*	*	*	*	240	90	0.375
	2013	wild	mud	360	360	1	240	240	1	360	314	0.872222	240	204	0.85	240	178	0.741667	120	91	0.758333
			wood	360	360	1	240	240	1	360	349	0.969444	240	192	0.8	240	171	0.7125	120	113	0.941667
Rwanda	2013	Susceptible colony	mud	120	119	0.991667	120	117	0.975	120	97	0.808333	120	110	0.916667	120	44	0.366667	*	*	*
			cement	240	238	0.991667	240	233	0.970833	240	222	0.925	240	230	0.958333	240	132	0.55	*	*	*
	2014	Susceptible colony	mud	360	359	0.997222	360	355	0.986111	360	344	0.955556	360	298	0.827778	360	265	0.736111	360	204	0.566667
			Cement	720	719	0.998611	720	719	0.998611	720	713	0.990278	720	645	0.895833	720	544	0.755556	720	514	0.713889
	2015(1st)	Susceptible colony	mud	240	240	1	240	240	1	240	227	0.945833	240	225	0.9375	240	183	0.7625	240	178	0.741667
			cement	480	480	1	480	480	1	480	454	0.945833	480	445	0.927083	480	414	0.8625	480	371	0.772917
	2015(2nd)	Susceptible colony	mud	360	360	1	360	360	1	360	343	0.952778	360	309	0.858333	360	271	0.752778
			cement	720	720	1	720	719	0.998611	720	685	0.951389	690	623	0.902899	720	619	0.859722
Uganda	2010	wild	mud	1650	1650	1	450	450	1	300	300	1	300	300	1	*	*	*
	2012	Susceptible colony	mud	810	810	1	810	810	1	570	570	1	570	494	0.8667	540	432	0.8
Mali	2012	wild	Mud coated with cement	257	255	0.992218	348	330	0.948276	361	157	0.434903
	2013	Susceptible colony	Mud coated with cement	269	267	0.992565	153	92	0.601307	95	47	0.494737	127	38	0.299213
	2014	Susceptible colony	Mud coated with cement	94	94	1	33	27	0.818182	99	5	0.0505051
			mud	30	30	1	32	32	1	*	*	*
			cement	63	63	1	66	66	1	*	*	*
Liberia	2012	wild	mud	32	31	0.96875	*	*	*	30	28	0.933333
			wood	32	31	0.96875	*	*	*	35	35	1
			cement	62	60	0.967742	*	*	*	32	27	0.84375	105	81	0.771429
Ethiopia	Year spray and test was done	Mosquito origin	Surface type	T0			T1.5			T2.5			T3			T4
				# mosq tested	# dead	% dead	# mosq tested	# dead	% dead	# mosq tested	# dead	% dead	# mosq tested	# dead	% dead	# mosq tested	# dead	% dead
	2014	Susceptible colony	painted	300	300	1	166	166	1	230	230	1	346	338	0.976879	356	353	0.991573
			dung	180	180	1	169	155	0.91716	203	203	1	387	357	0.922481	349	315	0.902579
			mud	390	389	0.997436	169	67	0.39645	233	98	0.420601
			paper	83	83	1	118	117	0.991525	128	113	0.882812	174	96	0.551724
	2014	wild	mud	420	420	1	59	16	0.271186
			painted	345	345	1	60	60	1
Benin ( all Benin residual life data was extracted from CREC reports and/or PMI M&E matrix )	Year sprayed	Mosquito origion	Surface type	T0	T1	T2	T3	T4	T5
				% mortality	% mortality	% mortality	% mortality	% mortality	% mortality
	2012	Susceptible colony	cement	1	1	0.934	0.6657	0.461	0.203
	2012	Susceptible colony	mud	1	1	0.934	0.6103	0.417	0.1672
	2013	Susceptible colony	cement	1	1	0.8329	0.6664
	2013	Susceptible colony	mud	1	0.9859	0.7603	0.5572
Tanzania ( Muleba)	2012	Susceptible colony	mud	*	1	1	0.38	0.3
	2012	Susceptible colony	cement	*	1	1	0.975	1
	2012	Susceptible colony	painted	*	1	1	0.89	1
	2012	Susceptible colony	wood	*	1	1	1	0.95
Tanzania (Karagwe)	Year of spray	Mosquito origin	Surface type	T0	T1	T2.5	T3.5	T4	T5	T6
				% mortality	% mortality	% mortality	% mortality	% mortality	% mortality	% mortality
	2012	Susceptible colony	mud	1	0.975	73.75%*	70%*	0.4	0.05	0.22
	2012	Susceptible colony	cement	1	0.925	0.51	0.6	0.15	0.25	0.28
	2012	Susceptible colony	painted	1	1	1	1	1	1	1
	2012	Susceptible colony	wood	1	1	1	1	1	1	0.8
Burkina Faso	2012	Burkina Faso 2012 bendiocarb residual life data was extracted from the figure below included in to the annual entomological monitoring report.
Benin	2008	Susceptible colony	Residual life data extracted from PMI M&E matrix
	2009	Susceptible colony	Residual life data extracted from PMI M&E matrix .
	2010	Susceptible colony	Residual life data extracted from PMI M&E matrix .
	2011	Susceptible colony	Residual life data extracted from PMI M&E matrix .
Uganda	2010	wild	Painted and brick data extracted from entomology report.
Key
	indicate mortality >80% threshold
*	indicate test not done
	indicate test mortality < 80%
T0,T1,T2, T3, T4,T5 and T6 are time in moths when the test was done after spraying
