# Supplementary material for: Multi-country assessment of residual bio-efficacy of insecticides used for indoor residual spraying in malaria control on different surface types: results from program monitoring in 17 PMI/USAID-supported IRS countries
Source: Parasit Vectors. 2018 Jan 30;11:71. doi: 10.1186/s13071-017-2608-4 (PMC5791726; doi:10.1186/s13071-017-2608-4)
Supplement: Supplementary file 5 — Summary of monthly number exposed and percent mortality of insectary reared susceptible colony of Anopheles gambiae and Anopheles arabiensis and wild Anopheles gambiae (s.l.) after WHO standard cone bioassay tests on pirimiphos-methyl sprayed surfaces by country, mosquito source and surface type, 2010–2015. (XLSX 29 kb) [file 13071_2017_2608_MOESM5_ESM.xlsx]

## Sheet:  Pirimiphos-methyl data set
Additional file 5: Table S5. Summary of monthly number exposed and percent mortality of insectary reared susceptible colony of Anopheles gambiae and Anopheles arabeinsis and wild Anopheles gambiae s.l. after WHO standard cone bioassay tests on pirimiphos-methyl sprayed surfaces by country and surface type , 2010-2015
Country	Spray and data collection start year	Mosquito Origin	Surface type	T0			T1			T2			T3			T4			T5			T6			T7			T8			T9
				# mosq tested	# dead	% dead	# mosq tested	# dead	% dead	# mosq tested	# dead	% dead	# mosq tested	# dead	% dead	# mosq tested	# dead	% dead	# mosq tested	# dead	% dead	# mosq tested	# dead	% dead	# mosq tested	# dead	% dead	# mosq tested	# dead	% dead	# mosq tested	# dead	% dead
Ghana	2012	Susceptible colony	Cement	120	120	1	*	*	*	117	117	1	*	*	*	120	115	0.958333	*	*	*	120	115	0.958333	*	*	*	*	*	*	60	47	0.783333
			Mud	120	120	1	*	*	*	120	118	0.983333	*	*	*	120	114	0.95	*	*	*	120	111	0.925	*	*	*	*	*	*	60	42	0.7
			Wood	80	80	1	*	*	*	80	79	0.9875	*	*	*	70	66	0.942857	*	*	*	80	77	0.9625	*	*	*	*	*	*	39	27	0.692308
	2013	Susceptible colony	Cement	*	*	*	330	330	1	360	360	1	360	360	1	360	356	0.988889	360	352	0.977778	110	107	0.972727	240	227	0.945833	230	215	0.934783	230	200	0.869565
			Mud	*	*	*	270	270	1	360	357	0.991667	360	352	0.977778	360	346	0.961111	360	341	0.947222	110	103	0.936364	240	227	0.945833	210	182	0.866667	240	209	0.870833
			Wood	*	*	*	200	200	1	230	228	0.991304	240	237	0.9875	240	226	0.941667	240	233	0.970833	80	76	0.95	160	144	0.9	160	157	0.98125	150	140	0.933333
	2013	wild	Cement	60	60	1	120	120	1	120	120	1	180	177	0.983333	180	175	0.972222	180	176	0.977778	179	170	0.949721	60	50	0.833333	*	*	*	39	25	0.641026
			Mud	60	60	1	120	120	1	120	117	0.975	180	170	0.944444	180	172	0.955556	180	171	0.95	180	162	0.9	60	46	0.766667	*	*	*	40	21	0.525
			Wood	40	40	1	80	80	1	90	90	1	120	115	0.958333	120	114	0.95	120	114	0.95	100	89	0.89	40	34	0.85	*	*	*	40	27	0.675
	2014	Susceptible colony	Cement	330	330	1	240	240	1	235	232	0.987234	240	240	1	240	233	0.970833	230	215	0.934783	239	218	0.912134	240	212	0.883333	240	180	0.75	180	118	0.655556
			Mud	300	300	1	230	230	1	240	240	1	240	236	0.983333	240	230	0.958333	240	229	0.954167	240	209	0.870833	240	200	0.833333	240	157	0.654167	180	94	0.522222
			Wood	200	200	1	160	160	1	160	159	0.99375	160	159	0.99375	160	138	0.8625	160	153	0.95625	160	148	0.925	160	136	0.85	160	124	0.775	120	87	0.725
	2014	wild	Cement	140	140	1	180	178	0.988889	180	180	1	180	176	0.977778	180	172	0.955556	180	155	0.861111	180	168	0.933333	169	135	0.798817	179	117	0.653631	180	55	0.305556
			Mud	180	180	1	180	177	0.983333	180	178	0.988889	180	174	0.966667	180	168	0.933333	180	155	0.861111	180	164	0.911111	180	137	0.761111	210	136	0.647619	180	43	0.238889
			Wood	120	120	1	120	119	0.991667	120	119	0.991667	120	118	0.983333	120	116	0.966667	120	99	0.825	120	110	0.916667	120	97	0.808333	120	80	0.666667	120	54	0.45
	2015	Susceptible colony	Cement	480	480	1	480	480	1	480	474	0.9875	480	472	0.983333	480	449	0.935417	480	449	0.935417	480	442	0.920833	480	396	0.825	480	371	0.772917	*	*	*
			Mud	480	480	1	480	480	1	480	475	0.989583	480	475	0.989583	480	437	0.910417	480	435	0.90625	480	412	0.858333	480	369	0.76875	479	332	0.693111	*	*	*
			Wood	320	320	1	320	320	1	320	320	1	320	317	0.990625	320	310	0.96875	320	306	0.95625	320	299	0.934375	320	269	0.840625	320	268	0.8375	*	*	*
	2015	wild	Cement	180	180	1	180	177	0.983333	180	170	0.944444	180	148	0.822222	180	155	0.861111	180	162	0.9	180	141	0.783333	180	128	0.711111	180	112	0.622222	*	*	*
			Mud	180	180	1	180	180	1	180	173	0.961111	180	153	0.85	180	161	0.894444	180	157	0.872222	180	136	0.755556	180	125	0.694444	180	94	0.522222	*	*	*
			Wood	120	120	1	120	120	1	120	115	0.958333	120	112	0.933333	120	108	0.9	120	110	0.916667	120	97	0.808333	120	101	0.841667	120	88	0.733333	*	*	*
Madagascar	2014	wild	mud	240	240	1	240	240	1	240	240	1	240	240	1	240	222	0.925	240	215	0.895833	240	203	0.845833	240	194	0.808333	240	162	0.675
			wood	120	120	1	120	120	1	120	120	1	120	120	1	120	120	1	120	115	0.958333	120	112	0.933333	120	101	0.841667	120	96	0.8
	2015	wild	Bamboo	240	240	1	240	240	1	240	240	1	240	240	1	240	223	0.929167	240	217	0.904167	240	209	0.870833	240	198	0.825	240	169	0.704167
			Thatched	360	360	1	360	360	1	360	360	1	360	360	1	360	337	0.936111	360	330	0.916667	360	319	0.886111	360	306	0.85	360	270	0.75
			wood	360	360	1	360	360	1	360	360	1	360	360	1	360	337	0.936111	360	313	0.869444	360	305	0.847222	360	278	0.772222	360	244	0.677778
Ethiopia	2015	Susceptible colony	dung	120	120	1	120	120	1	120	111	0.925	125	76	0.608	126	87	0.690476	113	91	0.80531	132	105	0.795455	117	80	0.683761
			mud	180	180	1	122	121	0.991803	180	125	0.694444	184	135	0.733696	191	151	0.790576	170	162	0.952941	155	130	0.83871	150	110	0.733333
			painted	210	210	1	120	120	1	149	149	1	187	165	0.882353	208	184	0.884615	176	154	0.875	100	76	0.76	91	57	0.626374
	2015	wild	dung	60	60	1	89	88	0.988764	60	60	1	63	61	0.968254	64	54	0.84375
			mud	90	90	1	149	142	0.95302	90	89	0.988889	100	74	0.74	100	82	0.82
			painted	30	30	1	118	118	1	30	30	1	35	34	0.971429	32	32	1
Mali	2014	Susceptible colony	mud	259	259	1	159	156	0.981132	174	159	0.913793	177	143	0.80791	153	108	0.705882
			mud coated with kaolin	126	126	1	61	52	0.852459	65	51	0.784615	50	41	0.82	90	55	0.611111
	2015	Susceptible colony	mud	201	201	1	62	59	0.951613	120	120	1	165	146	0.884848	*	*	*	202	198	0.980198
			mud coated with kaolin	378	374	0.989418	337	332	0.985163	237	202	0.852321	136	130	0.955882	126	79	0.626984	299	231	0.772575
			cement	32	32	1	32	27	0.84375	30	30	1	31	31	1	32	17	0.53125	34	8	0.235294
Senegal	2015	Susceptible colony	mud	*	*	*	*	*	*	786	767	0.975827	601	526	0.98	684	522	0.763158	540	421	0.77963	519	249	0.479769
			cement	*	*	*	*	*	*	617	615	0.996759	464	442	0.952586	440	268	0.609091	295	258	0.874576	420	162	0.385714
Zambia	2015	Susceptible colony	mud	181	181	1	180	180	1	180	175	0.972222	181	163	0.900552	183	152	0.830601	181	141	0.779006	120	79	0.658333
			cement	180	180	1	181	181	1	180	177	0.983333	184	166	0.902174	182	162	0.89011	181	154	0.850829	182	126	0.692308
	2015	wild	mud	274	274	1	275	275	1	274	274	1	240	183	0.7625	182	155	0.851648	64	64	1	59	28	0.474576
			cement	276	276	1	273	273	1	278	278	1	240	202	0.841667	124	109	0.879032	60	57	0.95	61	30	0.491803
Zimbabwe	2015	Susceptible colony	mud	30	30	1	90	90	1	90	90	1	90	90	1	90	86	0.955556	90	88	0.977778	90	76	0.844444	90	90	1
			cement	30	30	1	60	60	1	60	60	1	60	52	0.866667	60	35	0.583333	60	42	0.7	60	37	0.616667	30	21	0.7
	2015	wild	mud	150	150	1	150	150	1	150	150	1	150	150	1	150	141	0.94	150	144	0.96	150	127	0.846667	150	150	1
			cement	180	180	1	180	180	1	180	180	1	180	178	0.988889	180	170	0.944444	180	125	0.694444	180	104	0.577778	180	132	0.733333
Liberia	2013	wild	cement	150	150	1	166	159	0.957831	198	165	0.833333	215	179	0.832558	148	102	0.689189	132	66	0.5	121	46	0.380165
			wood	*	*	*	45	45	1	42	38	0.904762	41	35	0.853659	75	70	0.933333	64	40	0.625	34	7	0.205882
Benin	2013	Susceptible colony	cement	116	116	1	148	148	1	105	89	0.847619	154	87	0.564935	*	*	*	149	27	0.181208
			mud	98	98	1	92	92	1	103	78	0.757282	110	54	0.490909	*	*	*	103	15	0.145631
	2014	Susceptible colony	cement	126	126	1	129	129	1	130	127	0.976923	*	*	*	136	104	0.764706	*	*	*	126	90	0.714286
			mud	203	203	1	219	219	1	224	207	0.924107	*	*	*	233	167	0.716738	*	*	*	224	137	0.611607
	2015	Susceptible colony	cement	124	124	1	133	133	1	123	119	0.96748	125	110	0.88	134	106	0.791045	*	*	*	128	87	0.679688
			mud	116	116	1	121	120	0.991736	124	115	0.927419	114	95	0.833333	123	95	0.772358	*	*	*	122	76	0.622951
Senegal	2014	Susceptible colony	Cement	*	*	*	491	477	0.971	351	314	0.895	522	513	0.983	534	513	0.961	398	301	0.756
			Mud	*	*	*	726	653	0.899449	546	456	0.835165	637	626	0.982732	526	517	0.98289	631	513	0.812995
2011 Malawi and 2014 Benin (wild) pirimiphos-methyl residual life data was extracted 2011 Malawi and 2014 Benin entomological monitoring report
Malawi	2010	Suceptible colony	surfcace type	T0	T1	T2	T3
				% mortality	% mortality	% mortality	% mortality
			mud	*	0.994	0.833	0.02
			cement	*	1	0.967	0.3
Benin	2014	wild	cement	*	0.9921	0.834
			mud	*	0.9838	0.783
Key
	indicate mortality >80% threshold
*	indicate test not done
	indicate test mortality < 80%
T0,T1,T2, T3, T4 …..and T10 are time in moths when the test was done after spraying
