# Supplementary material for: Multi-country assessment of residual bio-efficacy of insecticides used for indoor residual spraying in malaria control on different surface types: results from program monitoring in 17 PMI/USAID-supported IRS countries
Source: Parasit Vectors. 2018 Jan 30;11:71. doi: 10.1186/s13071-017-2608-4 (PMC5791726; doi:10.1186/s13071-017-2608-4)
Supplement: Supplementary file 6 — Detailed statistical analysis results. (XLSX 25 kb) [file 13071_2017_2608_MOESM6_ESM.xlsx]

## Sheet: Efficacy Table
Inscecticide	Wall Type	Country	Year	Wild Mosquitos	Susceptible Mosquitos
Alpha-Cypermethrin	Cement	Ghana	2012		>T6
	Mud	Ghana	2012		>T6
		Mozambique	2012		T5
	Wood	Ghana	2012		>T6
Bendiocarb	Cement	Liberia	2012	T3
		Mali	2014		>T1
		Rwanda	2013		T4
			2014		T4
			2015 (1st round)		>T5
			2015 (2nd round)		>T4
	Dung	Ethiopia	2014	>T1.5	T4
			2015		T4
	Mud	Ethiopia	2013	T5	>T5		I thought we said that 5 months was painted mud versus 2 months for regular mud
			2014	T1.5	T1
			2015	>T0	T1
		Liberia	2012	>T2
		Madagascar	2012	Btw T2 and T5
			2013	T4
		Mali	2014		>T1
		Rwanda	2013		T4
			2014		T4
			2015 (1st round)		>T5
			2015 (2nd round)		>T4
	Mud coated with cement	Mali	2012	T2
			2013		T1
			2014		T2
	Mud coated with kaolin	Mali	2013		>T0
	Painted	Ethiopia	2014	>T3	>T3
			2015	>T0	>T4
	Paper	Ethiopia	2014		T4
	Thatch	Liberia	2012	>T0
	Wood	Liberia	2012	>T2
		Madagascar	2012	Btw T2 and T5
			2013	T4
Deltamethrin	Cement	Liberia	2012	T0
		Mozambique	2015		T7
		Nigeria	2013	T4	>T5
		Rwanda	2012		>T4
			2013		T6
			2014		T2
	Mud	Ethiopia	2012		T3.5
		Liberia	2012	T0
		Madagascar	2012	>T5
			2013	>T5
		Mozambique	2013	>T5	T8
			2015		T8
		Rwanda	2012		>T4
			2013		T6
			2014		T2
	Wood	Madagascar	2012	>T5
			2013	>T5
Pirimiphos-methyl	Bamboo	Madagascar	2015	T8
	Cement	Ghana	2012		T9
			2013	T9	>T9
			2014	T6	T7
			2015	T8	>T8
		Liberia	2013	T3
		Madagascar	2014	>T3
	Dung	Ethiopia	2015	>T4	T7
	Mud	Ethiopia	2015	>T4	>T7	*
		Ghana	2012		Btw T6 and T9
			2013	T9	>T9
			2014	T6	T7
			2015	T8	T8
		Madagascar	2014	>T6
		Mali	2014		T4
	Mud coated with kaolin	Mali	2014		T4
	Painted	Ethiopia	2015	>T4	T7	*
	Paper	Ethiopia	2015	>T1	>T3	*
	Thatch	Madagascar	2015	>T8
	Wood	Ghana	2012		Btw T6 and T9
			2013	T9	>T9
			2014	T7	T8
			2015	>T8	>T8
		Liberia	2013	T5
		Madagascar	2014	>T6
			2015	T8

## Sheet:  Data analysis result S6A
	Additional file 6a: Table S6A. Detailed statistical analysis result within countries
	Country	Variable	Comparision	Mosquito mortality ratios (IRR)	P-value	no mosquito
	Benin	Wall Type
		Pirimiphos-methyl Cement	Pirimiphos-methyl Mud	1.04611	0.182	4415
		Year of test
		Primiphos-methyl-2013	Primiphos-methyl-2014	0.944143	0.265	2928
		Primiphos-methyl-2013	Primiphos-methyl-2015	0.872626	0.005**	2665
	Ethiopia	Wall Type
		Bendicarb Mud	Bendicarb Painted	0.591129	<0.001***	3497
		Bendicarb Mud	Bendicarb Dung	0.690471	<0.001***	3179
		Pirimiphos-methyl Dung	Pirimiphos-methyl Mud	0.996092	0.92	3170
		Pirimiphos-methyl Dung	Pirimiphos-methyl Painted	0.931456	0.083	2795
		Pirimiphos-methyl Mud	Pirimiphos-methyl Painted	0.939618	0.097	3347
		Mosquito origion
		Pirimiphos-methyl wild	Pirimiphos-methyl - susceptible colony	1.0016	0.958	9901
		Year of test
		Bendiocarb - 2011	Bendiocarb - 2013	0.731502	<0.001***	1860
		Bendiocarb - 2011	Bendiocarb - 2015	1.09369	0.227	3385
		Bendiocarb - 2015	Bendiocarb - 2013	0.469653	<0.001**	3986
		Insecticide
		Bendiocarb - Mud	Deltamethrin - Mud	0.623545	<0.001***	3447
		Pirimiphos-methyl Mud	Bendiocarb - Mud	1.51688	<0.001***	4948
	Ghana	Wall Type
		Alpha-Cypermethrin Cement	Alpha-Cypermethrin Mud	1.05385	0.04*	6680
		Alpha-Cypermethrin Cement	Alpha-Cypermethrin Wood	0.994207	0.839	5380
		Alpha-Cypermethrin Mud	Alpha-Cypermethrin Wood	0.940799	0.03*	6180
		Pirimiphos-methyl Cement	Pirimiphos-methyl Mud	1.02512	0.045	19730
		Pirimiphos-methyl Cement	Pirimiphos-methyl Wood	0.989198	0.428	16480
		Pirimiphos-methyl Mud	Pirimiphos-methyl Wood	0.964794	0.009**	16388
		Mosquito origion
		Pirimiphos-methyl wild	Pirimiphos-methyl - susceptible colony	0.935939	<0.001***	26299
		Year of test
		Primiphos-methyl-2012	Primiphos-methyl-2013	0.967858	0.344	11514
		Primiphos-methyl-2012	Primiphos-methyl-2014	1.02075	0.519	12608
		Primiphos-methyl-2012	Primiphos-methyl-2015	1.01184	0.708	17265
		Insecticide
		Pirimiphos-methyl Cement	Alpha-Cypermethrin Cement	0.997985	0.969	12851
		Pirimiphos-methyl Mud	Alpha-Cypermethrin Mud	1.00633	0.905	13559
		Pirimiphos-methyl Wood	Alpha-Cypermethrin Wood	0.983488	0.798	9009
	Liberia	Wall Type
		Bendicarb Cement	Bendicarb Mud	0.95978	0.81	261
		Bendicarb Cement	Bendicarb Wood	0.929656	0.66	266
		Bendicarb Mud	Bendicarb Wood	0.966	0.847	129
		Pirimiphos-methyl Cement	Pirimiphos-methyl Wood	0.900203	0.168	1431
		Insecticide
		Pirimiphos-methyl Cement	Bendicarb Cement	1.04539	0.625	1329
		Pirimiphos-methyl Wood	Bendicarb Wood	0.904762	0.669	368
	Madagascar	Wall Type
		Bendicarb Mud	Bendicarb Wood	1.00092	0.976	5040
		Pirimiphos-methyl Mud	Pirimiphos-methyl Bamboo	0.989878	0.75	4320
		Pirimiphos-methyl Thatch	Pirimiphos-methyl Bamboo	1.01282	0.66	5400
		Pirimiphos-methyl Wood	Pirimiphos-methyl Bamboo	0.984143	0.583	6480
		Pirimiphos-methyl Mud	Pirimiphos-methyl Thatch	1.02318	0.43	5400
		Pirimiphos-methyl Mud	Pirimiphos-methyl Wood	0.955078	0.233	6480
		Pirimiphos-methyl Thatch	Pirimiphos-methyl Wood	1.02914	0.269	7560
		Year of test
		Bendiocarb - 2012	Bendiocarb - 2013	0.914958	0.01*	5040
		Primiphos-methyl-2014	Primiphos-methyl-2015	1.05314	0.154	4320
		Insecticide
		Pirimiphos-methyl Mud	Bendicarb Mud	1.12166	0.003**	4680
		Pirimiphos-methyl Wood	Bendicarb Wood	1.08262	0.02*	6840
	Mali	Wall Type
		Bendicarb Cement	Bendicarb Mud	1	1	191
		Bendicarb Cement	Bendicarb Mud coated with cement	1.35784	0.02*	999
		Bendicarb Mud	Bendicarb Mud coated with cement	1.37543	0.045*	932
		Pirimiphos-methyl Cement	Pirimiphos-methyl Mud	0.81307	0.03*	1863
		Pirimiphos-methyl Cement	Pirimiphos-methyl Mud coated with kaolin	0.879815	0.145	2096
		Pirimiphos-methyl Mud	Pirimiphos-methyl Mud coated with kaolin	1.07713	0.054	3577
		Year of test
		Primiphos-methyl-2014	Primiphos-methyl-2015	0.938012	0.124	3768
		Insecticide
		Pirimiphos-methyl Cement	Bendicarb Cement	0.921305	0.602	320
		Pirimiphos-methyl Mud	Bendicarb Mud	0.972758	0.838	1734
	Mozambique	Wall Type
		Deltamethrin Cement	Deltamethrin Mud	1.00337	0.963	14227
		Year of test
		Deltamethrin 2013	Deltamethrin 2012	0.997386	0.948	4980
	Rwanda	Wall Type
		Bendicarb Cement	Bendicarb Mud	1.04294	0.012*	17970
		Deltamethrin Cement	Deltamethrin Mud	1.00527	0.766	16950
		Insecticide
		Bendicarb Cement	Deltamethrin Cement	1.10199	<0.001***	23280
		Bendicarb Mud	Deltamethrin Mud	1.07935	0.014*	11640
		Year of test
		Bendiocarb - 2013	Bendiocarb - 2014	0.932473	0.02*	8280
		Bendiocarb - 2013	Bendiocarb - 2015 (1st round)	1.03904	0.184	6120
		Bendiocarb - 2013	Bendiocarb - 2015 (2nd round)	1.04438	0.1	7170
		Deltamethrin 2012	Deltamethrin 2013	1.01266	0.528	1800
		Deltamethrin 2014	Deltamethrin 2013	0.84126	<0.001**	6169
		Deltamethrin 2012	Deltamethrin 2014	1.20897	<0.001***	6480
	Senegal	Wall Type
		Pirimiphos-methyl Cement	Pirimiphos-methyl Mud	0.992622	0.779	7157
	Zambia	Wall Type
		Pirimiphos-methyl Cement	Pirimiphos-methyl Mud	1.02344	0.428	2476
		Mosquito origion
		Pirimiphos-methyl wild	Pirimiphos-methyl - susceptible colony	0.984884	0.613	5156
	Zimbabwe	Wall Type
		Pirimiphos-methyl Cement	Pirimiphos-methyl Mud	0.875485	<0.001***	1080
		Mosquito origion
		Pirimiphos-methyl wild	Pirimiphos-methyl - susceptible colony	1.02344	0.548	3720

## Sheet: Cross country results_S6B
	Additional file 6: Table S6B. Detailed statistical analysis result for comparisons across countries
	Insecticide	Wall Type	Base country	Comparision Country	Mosquito mortality ratios (IRR)	P-value	no mosquito
	Alpha-Cypermethrin	Mud	Ghana	Mozambique	1.01462	0.79	4430
	Bendiocarb	Mud	Ethiopia	Mali	0.718488	0.015*	2656
			Ethiopia	Rwanda	1.02669	0.622	8594
	Deltametrin	Cement	Mozambique	Nigeria	0.972869	0.714	2430
			Mozambique	Rwanda	1.21687	0.009**	11520
			Nigeria	Rwanda	1.11476	<0.001***	13530
		Mud	Deltametrin - Mud
			Ethiopia	Mozambique	1.00209	0.972	14377
			Ethiopia	Rwanda	1.32882	<0.001***	6000
			Mozambique	Rwanda	1.13337	<0.001***	19657
	Pirimiphos-methyl	Cement	Ghana	Benin	1.20365	<0.001***	11997
			Mali	Benin	0.952533	0.599	2277
			Senegal	Benin	0.968422	0.476	5081
			Zambia	Benin	1.07234	0.155	3356
			Zimbabwe	Benin	1.02004	0.773	2506
			Ghana	Liberia	1.33138	<0.001***	5666
			Ghana	Mali	1.27036	0.005**	10102
			Ghana	Senegal	1.15491	<0.001***	12906
			Ghana	Zambia	1.02319	0.368	17029
			Ghana	Zimbabwe	1.05658	0.068	16307
			Liberia	Zambia	0.884419	0.007**	2442
			Liberia	Zimbabwe	0.841041	<0.001***	2570
			Mali	Senegal	0.910404	0.272	3186
			Mali	Zambia	0.811751	0.02*	1461
			Mali	Zimbabwe	0.884723	0.235	611
			Senegal	Zambia	0.891896	0.002**	4265
			Senegal	Zimbabwe	0.972423	0.658	3415
			Zambia	Zimbabwe	1.02089	0.554	1690
		Mud	Ethiopia	Benin	1.02625	0.619	3661
			Ghana	Benin	1.21085	<0.001***	12148
			Mali	Benin	1.0411	0.309	4001
			Senegal	Benin	0.974483	0.568	6491
			Zambia	Benin	1.07516	0.158	3535
			Zimbabwe	Benin	1.22525	0.001**	2989
			Ethiopia	Ghana	0.926724	0.008**	16310
			Ethiopia	Madagascar	0.914133	0.099	2689
			Ethiopia	Mali	0.914475	0.085	3004
			Ethiopia	Senegal	1.02012	0.601	5494
			Ethiopia	Zambia	1.01983	0.606	6023
			Ethiopia	Zimbabwe	0.881498	0.001**	3721
			Ghana	Madagascar	0.982334	0.606	4536
			Ghana	Mali	1.03838	0.211	10102
			Ghana	Senegal	1.14127	<0.001***	12906
			Ghana	Zambia	1.03225	0.219	17029
			Ghana	Zimbabwe	0.917829	0.002**	16307
			Madagascar	Zambia	1.07567	0.061	3528
			Madagascar	Zimbabwe	0.964931	0.343	3360
			Mali	Senegal	1.13837	0.002**	5834
			Mali	Zambia	1.03867	0.453	2878
			Mali	Zimbabwe	0.940761	0.323	2332
			Senegal	Zambia	0.920026	0.02*	5368
			Senegal	Zimbabwe	0.83388	<0.001***	4822
			Zambia	Zimbabwe	0.909165	0.004**	1866
		Wood	Liberia	Madagascar	0.830428	0.007**	4621
